# Supplementary material for: In Vivo and In Vitro Antimicrobial Activity of Biogenic Silver Nanoparticles against Staphylococcus aureus Clinical Isolates
Source: Pharmaceuticals (Basel). 2022 Feb 3;15(2):194. doi: 10.3390/ph15020194 (PMC8878289; doi:10.3390/ph15020194)
Supplement: Supplementary file 1 [file pharmaceuticals-15-00194-s001.zip]

Archive with 1 entries (1 files):
- pharmaceuticals-1567152-supplementary.pdf
